# Supplementary material for: Novel Purine Chemotypes with Activity against Plasmodium falciparum and Trypanosoma cruzi
Source: Pharmaceuticals (Basel). 2021 Jul 1;14(7):638. doi: 10.3390/ph14070638 (PMC8308784; doi:10.3390/ph14070638)
Supplement: Supplementary file 1 [file pharmaceuticals-14-00638-s001.zip]

Archive with 4 entries (4 files):
- Supporting_information_revised.pdf
- TableS1 .xlsx
- TableS2.xlsx
- TableS3.xlsx
