# Supplementary material for: Novel Purine Chemotypes with Activity against Plasmodium falciparum and Trypanosoma cruzi
Source: Pharmaceuticals (Basel). 2021 Jul 1;14(7):638. doi: 10.3390/ph14070638 (PMC8308784; doi:10.3390/ph14070638)
Supplement: Supplementary file 1 [file pharmaceuticals-14-00638-s001.zip › TableS1 .xlsx]

## Sheet: Table S1
Table S1. Primary screening against P. falciparum.
		Primary screening*
Compound	Sub-group	100 µM	SD	10 µM	SD	1 µM	SD
MJ1	A1	94.0602	2.98708	99.7862	1.4501	102.268	2.62401
MJ24		74.8969	6.37628	102.535	4.19894	103.146	4.09937
MJ7		53.825	1.57441	105.016	3.13839	103.527	2.08353
MJ8		82.4553	1.03069	100.817	3.65811	107.345	9.80234
MJ16	A2	102.271	1.94899	115.449	5.2912	110.702	1.0223
MJ17		94.0045	3.2699	108.492	9.10963	105.709	3.06691
3F	B	35.3591	1.56267	108.901	5.78997	110.211	6.50745
1B		69.4496	4.1186	108.41	4.51437	112.462	0.520889
2A		30.7346	2.79251	112.257	2.47181	110.866	3.61717
13H	C1	67.7577	1.89062	97.3093	1.92503	100.86	1.20018
29		63.208	4.50086	98.3519	1.42261	100.58	3.07144
23		98.9736	1.70816	104.669	4.02719	101.156	4.61951
MJ11		31.8369	5.95511	102	5.95327	102.916	4.34024
MJ5	C2	88.4868	2.05288	94.6328	2.8638	100.321	5.36053
4M		88.9875	2.40037	101.23	0.230975	100.268	4.57801
13M		87.0273	6.66235	100.786	4.56994	101.415	5.98345
22		73.6537	2.45352	78.5283	4.55654	97.9805	5.09643
28		44.3593	2.37995	89.4383	2.2124	90.7846	0.816082
4		96.4216	2.07285	97.4202	2.10818	97.8641	4.32732
21		81.221	2.71618	87.3491	2.36905	96.6806	3.10598
27		63.1616	6.80744	87.0706	4.81325	97.7948	1.81237
6g		24.4475	0.650149	94.9422	2.66374	100.786	2.56004
6D		13.2187	1.21127	114.058	2.14065	117.168	5.63338
25	D1	28.0677	0.746333	17.4894	1.47254	94.3112	2.21368
32		22.567	1.06486	95.7217	3.41236	98.8717	1.43144
33		22.473	1.5853	85.4255	2.97309	96.3329	3.00195
34		43.2534	1.60402	84.9553	12.9302	95.6276	6.58389
24		84.7673	3.6481	97.7433	0.880818	96.5679	1.50813
35		36.7184	2.85011	97.3672	0.939115	96.615	0.746333
36		95.3977	5.34116	101.691	1.94356	101.691	6.18899
37	D2	62.1673	2.91178	102.044	3.26462	103.573	1.07327
38		49.7574	5.48967	94.1038	0.619653	99.456	4.30154
39		48.1694	6.88134	92.8687	4.26884	96.5152	6.47819
40		78.8708	6.66064	94.6331	4.13925	96.28	5.16936
41		76.8453	1.93635	99.8864	2.18928	110.044	1.24084
42		87.1271	3.52198	95.3856	1.8746	110.003	1.58156
43		75.4413	5.79317	71.7663	2.18226	106.08	2.58169
44	D3	75.6478	3.30623	100.96	5.02735	105.234	0.262784
45		76.4736	1.51381	102.405	2.04429	103.561	2.97564
46		106.46	0.657821	127.353	2.74587	127.971	4.12202
47		104.172	0.808326	120.291	0.209052	127.136	0.543298
48		111.992	0.617369	122.871	3.30475	125.993	1.89191
49		115.824	3.56264	127.415	1.1062	129.145	0.193015
50		109.334	0.749458	128.898	1.99369	117.833	6.34334
51	D4	92.8541	0.2715	98.3788	2.97505	101.024	1.40979
52		56.7619	4.6155	95.2218	2.715	98.9334	0.712598
53		93.43	1.22091	94.7099	3.04758	93.3447	0.822837
54		73.1655	2.87708	92.5341	1.67364	96.1604	2.44964
55		77.1758	1.17301	95.6911	1.10346	98.0375	3.026
56		91.041	2.98055	94.9659	8.91506	96.971	1.28199
57		101.614	1.22283	121.079	2.27097	124.609	2.53752
58	D5	99.8991	3.31911	118.154	6.67718	128.139	3.66849
59		26.5759	9.10401	101.815	4.27901	123.298	6.17869
60		18.3056	0.605144	71.6591	1.52291	123.298	1.57221
61		92.4357	12.1029	129.047	1.9841	127.635	6.06151
62		58.0645	8.1801	103.003	4.68772	106.711	5.27085
63		93.8079	2.1027	102.707	6.23444	110.864	6.31332
64		87.5788	4.01268	101.817	4.96128	104.486	2.89495
70	D6	72.7475	3.14619	91.5832	4.71579	104.116	1.5731
72		72.7475	3.2085	86.6889	3.5964	94.4012	7.73648
76		15.1994	1.70445	84.2739	2.11629	95.7111	1.43336
80		96.0798	5.671	102.687	2.05543	108.564	0.158214
84		13.9353	0.227234	88.608	0.994595	96.3431	2.03311
86	D7	70.6711	5.56322	85.6507	2.47731	97.9607	2.19483
88		21.4296	0.819302	81.6855	0.908934	92.1294	2.37582
90		81.5952	1.4708	96.1625	0.716682	96.0421	5.45684
92		84.2739	0.994595	96.0722	2.22459	94.9285	1.28437
94		104.001	1.10879	125.178	2.18155	128.844	2.92999
17	E1	74.6286	2.46141	88.2312	3.89972	96.8663	0.502166
30		110.177	0.924046	107.528	2.73476	106.767	1.9015
31		99.2671	1.03149	86.9619	2.41799	108.269	2.50526
15		124.88	2.53137	126.426	0.556328	125.498	1.73218
16		123.5	4.63175	128.24	3.10536	121.079	3.66016
69	E2	36.9399	1.62652	113.664	1.57368	124.081	2.40432
75		126.411	1.50502	128.776	1.34168	127.062	1.08795
79		124.972	0.628127	125.418	0.99138	128.433	0.955186
83		105.549	0.871376	104.514	3.89727	102.535	2.97117
85	E3	119.215	0.88632	126.514	2.04141	129.29	1.3017
89		119.112	1.13237	127.542	1.23931	128.399	1.04332
91		107.011	1.47006	104.94	1.24019	107.62	3.00376
93		105.519	3.28377	103.996	3.88941	107.863	2.09563
*, primary screening was performed with compounds at 100, 10 and 1 μM. Growth inhibition values are the average of at least three independent experiments; SD, standard deviation.
