# Supplementary material for: Novel Purine Chemotypes with Activity against Plasmodium falciparum and Trypanosoma cruzi
Source: Pharmaceuticals (Basel). 2021 Jul 1;14(7):638. doi: 10.3390/ph14070638 (PMC8308784; doi:10.3390/ph14070638)
Supplement: Supplementary file 1 [file pharmaceuticals-14-00638-s001.zip › TableS2.xlsx]

## Sheet: Table S2
Table S2. Primary screening against T. cruzi, and anti-T. cruzi IC50 values of non-progressed compounds.
		Primary screening*						Dose-response assay
Compound	Sub-group	100 µM	SD	10 µM	SD	1 µM	SD	IC50 (µM)	SD
MJ1	A1	101.08	0.96	97.93	2.09	94.41	1.89
MJ24		6.965	0	85.461	1.07	87.733	2.263	96.56	7.509
MJ7		81.14	1.39	95.54	0.96	79.69	17.47
MJ8		7.03	0.091	84.23	4.649	88.814	1.162	67.94	5.347
MJ16	A2	98.69	3.82	96.93	1.46	100.79	2.25
MJ17		78.88	1.46	93.73	0.59	97.87	1.86
3F	B	22.6	1.39	98.01	2.32	98.75	1.39	64.67	4.389
1B		12.66	0.76	93	1.49	96.31	0.13	68.38	2.532
2A		78.72	4.019	88.71	4.65	96.86	0.43
13H	C1	84.966	0.29	93.99	1.29	92.39	4.22
29		18.21	0.76	94.11	0.6	93.5	0.4
23		93.12	3.06	94.9	2.72	93.82	3.12
MJ11		6.057	0.489	85.461	1.07	91.366	4.527	17.74	0.9293
MJ5	C2	87.67	1.06	90.91	2.17	89.81	2.82
4M		83.04	0.03	89.08	3.78	88.68	4.62
13M		65.14	2.75	92.01	1.23	91.73	3.02
22		58.73	3.12	91.54	3.16	98.1	3.59
28		18.59	2.29	87.2	2.59	93.66	1.16	40.44	2.384
4		94.72	0.47	89.88	1.26	94.81	0.27
21		25.49	1.09	87.6	2.76	94.77	0.4	34.77	2.262
27		24.06	4.32	92.34	2.49	93.45	0.6	33.21	3.003
6g		86.47	0.39	87.76	0.36	10.89	7.14
6D		86.56	2.33	84.14	0.63	5.027	0.83
25	D1	91.04	1.99	92.08	2.54	93.79	1.28
32		68.075	0.167	83.418	7.534	91.776	3.616
33		21.5	1.28	63.29	4.77	91.5	0.5	NA	-
34		13.876	1.272	66.914	1.741	67.96	0
24		33.647	1.238	97.199	2.645	94.168	1.64
35		45.64	0.49	94.75	0.12	94.93	0.09
36		88.438	5.458	95.802	2.745	97.222	1.808
37	D2	7.36	0.18	93.14	0.73	95.39	0.12	54.98	2.896
38		20.34	1.65	97.53	4.56	97.18	0.88	21.57	4.33
39		34.76	1.5	95.76	2.11	100.6	1.38
40		92.49	0.67	96.97	0.21	99.04	0.03
41		51.44	4.4	93.25	5.11	96.58	2.54
42		90.2	1.1	96.67	0.76	96.3	0.43
43		91.5	0.18	95.71	2.48	97.75	1.13
44	D3	9.09	3.48	93.46	1.62	93.4	2.2	49.39	2.79
45		87.89	1.19	92	0.09	92.06	0.49
46		88.64	1.53	91.15	0.49	91.04	0.46
47		86.37	1.38	93.01	2.02	91.32	0.24
48		91.52	0.46	95.04	0.98	94.42	0.28
49		92.73	1.31	93.96	0.12	91.71	1.71
50		91.89	-	95.54	1.38	97.98	1.71
51	D4	86.81	3.64	92.97	0.42	94.68	0.27
52		14.23	1.28	90.7	0.46	92.73	0.76	21.67	4.145
53		7.44	0.06	79.67	2.29	51.57	2.51	31.67	1.684
54		51.57	2.51	93.36	0.49	95.74	0.12
55		25.55	2.05	93.79	0.92	94.87	0.61	109.9	22.83
56		93.5	1.77	92.92	1.1	94.48	0.98
57		94.24	0.03	95.303	2.02	96.34	0.31
58	D5	21.67	3.55	82.06	1.41	89.16	1.28	22.94	2.958
59		30.5	6.97	92.47	0.7	92.04	2.72
60		16.11	2.23	84.96	6.06	87.88	3.64	52.87	3.159
61		6.32	0.12	90.2	5.75	98.53	0.7	30.38	2.638
62		14.41	0.31	83.12	0.34	97.23	2.54	20.97	3.744
63		35.22	2.14	91.28	0.55	90.93	0.79
64		47.89	10.03	92.94	2.6	94.74	1.16
70	D6	18.8	0.397	94.524	0.795	100.883	0.447
72		13.974	0.367	88.78	3.854	93.173	4.221	44.85	-
76		49.814	8.963	88.23	0.336	89.4	0.765
80		86.456	7.433	88.035	0.612	91.604	0.398
84		72.678	2.202	93.94	4.191	93.615	4.649
86	D7	30.866	2.722	94.05	2.2	92.3	0.275
88		16.634	3.028	82.065	0.428	93.14	2.692
90		89.484	1.132	89.138	0.214	88.835	0.642
92		89.527	1.132	92.123	1.744	92.123	1.192
94		17.456	1.312	30.672	0.734	68.071	1.804
17	E1	85.88	2.06	93.4	3.39	94.29	3.06
30		93.34	1.98	94.42	1.25	94.89	2.23
31		96.78	0.43	99.11	0	102.05	5.017
15		76.98	0.95	93.24	0.092	94.87	0.67
16		87.26	5.26	95.19	3.88	99.67	1.28
69	E2	6.749	0.428	79.816	0.795	88.576	3.578	43.93	3.789
75		87.062	0.642	83.168	1.927	85.937	0.397
79		87.819	0.978	87.04	5.751	88.771	4.771
83		85.05	2.236	90.047	0.091	90.544	0.122
85	E3	84.25	2.477	83.449	0.122	88.857	4.221
89		82.606	1.805	82.952	2.661	83.212	1.315
91		90.393	2.722	91.02	3.671	93.443	3.364
93		17.218	0.183	32.208	4.19	76.29	1.804
*, primary screening was performed with compounds at 100, 10 and 1 μM. Growth inhibition values are the average of at least three independent experiments; SD, standard deviation.
