# Supplementary material for: Novel Purine Chemotypes with Activity against Plasmodium falciparum and Trypanosoma cruzi
Source: Pharmaceuticals (Basel). 2021 Jul 1;14(7):638. doi: 10.3390/ph14070638 (PMC8308784; doi:10.3390/ph14070638)
Supplement: Supplementary file 1 [file pharmaceuticals-14-00638-s001.zip › TableS3.xlsx]

## Sheet: Table S3
Table S3: Information of P. falciparum and T. cruzi enzymes used for the docking study.
gene_id	refseq_id	organism	gene_symbol	gene_decription	3D_structure	PDB_BLAST_best_hit	PDB_BLAST_identity	PDB_BLAST_evalue	human_BLAST_best_hit	human_BLAST_identity	human_BLAST_evalue	hit_box_center	hit_box_size
PF3D7_1029600	XP_001347573.1	Plasmodium falciparum 3D7	ADA	adenosine deaminase	6II7_A	6II7_A	0.99	0	3IAR_A	0.25	1.01428e-23	(-2.814, 11.031, -25.994)	(30, 30, 30)
PF3D7_0206700	XP_001349577.1	Plasmodium falciparum 3D7	ADSL	adenylosuccinate lyase	Modeled from 2QGA_B	2QGA_B	0.64	0	5NX8_A	0.24	5.59341e-11	(-17.149, 60.969, 6.26)	(30, 30, 30)
PF3D7_1354500	XP_001350257.1	Plasmodium falciparum 3D7	ADSS	adenylosuccinate synthetase	1P9B_A	1P9B_A	1	0	CAA47123	0.45	1.73134e-125	(33.694, 93.996, 23.662)	(30, 30, 30)
PF3D7_1012600	XP_001347408.1	Plasmodium falciparum 3D7	GMPS	GMP synthase	3UOW_A	3UOW_A	1	0	XP_011511565	0.33	1.62135e-74	(-14.729, 23.191, 6.491)	(30, 30, 30)
PF3D7_1012400	XP_001347406.1	Plasmodium falciparum 3D7	HGPRT	hypoxanthine-guanine phosphoribosyltransferase	3OZF_A	3OZF_A	1	0	EAX11760	0.45	6.83198e-66	(17.0, -4.531, 17.619)	(20, 20, 20)
PF3D7_0920800	XP_001352079.1	Plasmodium falciparum 3D7	IMPDH	inosine-5'-monophosphate dehydrogenase	NA	4AF0_B	0.48	1.0292e-129	BAG52555	0.48	1.09512e-168	NA	NA
PF3D7_1347200	XP_001350186.1	Plasmodium falciparum 3D7	NT1	nucleoside transporter 1	NA	3TGU_C	0.05	6.88949	ALI87397	0.05	8691.28	NA	NA
PF3D7_0824400	XP_001349280.1	Plasmodium falciparum 3D7	NT2	nucleoside transporter 2	NA	5WTK_A	0.09	60.0809	CAA37068	0.06	469.608	NA	NA
PF3D7_1469400	XP_001348836.1	Plasmodium falciparum 3D7	NT3	nucleoside transporter 3	NA	6G2J_L	0.08	58.2654	CAB66476	0.05	2775.71	NA	NA
PF3D7_0103200	XP_001350964.1	Plasmodium falciparum 3D7	NT4	nucleoside transporter 4	NA	6YVD_A	0.06	106.093	CAD54754	0.04	91.8712	NA	NA
PF3D7_0513300	XP_001351690.1	Plasmodium falciparum 3D7	PNP	purine nucleoside phosphorylase	6AQS_A	6AQS_A	1	0	NP_690040	0.08	1098.28	(-7.335, 29.52, 12.629)	(24, 24, 26)
TcCLB.503419.20	XP_807379.1	Trypanosoma cruzi CL Brener Esmeraldo-like	ADA	adenosine deaminase	NA	7KZM_A	0.03	63.2398	XP_011527727	0.12	3.64653e-06	NA	NA
TcCLB.503855.30	XP_811726.1	Trypanosoma cruzi CL Brener Esmeraldo-like	ADSL	adenylosuccinate lyase	Modeled from 4EFC_A	4EFC_A	0.76	0	NP_001116850	0.23	9.92177e-11	(-70.037, -19.644, 20.146)	(30, 30, 30)
TcCLB.508731.60	XP_806628.1	Trypanosoma cruzi CL Brener Esmeraldo-like	ADSS	adenylosuccinate synthetase	NA	3HID_A	0.09	0.296579	QGT40164	0.03	26.5863	NA	NA
TcCLB.509965.370	XP_820251.1	Trypanosoma cruzi CL Brener Esmeraldo-like	AK	adenosine kinase	Modeled from 4N08_A	4N08_A	0.61	6.46399e-155	NP_001114	0.42	9.67335e-92	(49.784, 11.253, 20.27)	(30, 30, 30)
TcCLB.508207.74	XP_818435.1	Trypanosoma cruzi CL Brener Esmeraldo-like	APRT	adenine phosphoribosyltransferase	Modeled from 5VN4_A	5VN4_A	0.63	6.65872e-112	4X44_A	0.22	8.04279e-18	(2.691, 11.953, 19.88)	(30, 30, 30)
TcCLB.504431.100	XP_810169.1	Trypanosoma cruzi CL Brener Esmeraldo-like	GD	guanine deaminase	NA	2UZ9_A	0.36	4.14304e-34	NP_004284	0.37	6.69981e-78	NA	NA
TcCLB.506457.30	XP_813396.1	Trypanosoma cruzi CL Brener Esmeraldo-like	HGPRT	hypoxanthine-guanine phosphoribosyltransferase	1P19_A	1P19_A	0.99	0	BAD96394	0.29	2.89568e-19	(76.353, 39.618, 32.399)	(40, 38, 42)
TcCLB.510315.10	XP_804829.1	Trypanosoma cruzi CL Brener Esmeraldo-like	IAGNH	Inosine-adenosine-guanosine nucleoside hydrolase	Modeled from 4I71_A	4I71_A	0.65	1.12231e-173	BAA06543	0.08	1420.46	(5.139, 20.135, 23.501)	(26, 22, 36)
TcCLB.506605.170	XP_818171.1	Trypanosoma cruzi CL Brener Esmeraldo-like	IGNH	Inosine-guanosine nucleoside hydrolase	Modeled from 3FZ0_A	3FZ0_A	0.7	0	AAD49849	0.06	1430.35	(-7.287, 31.442, -34.692)	(20, 26, 20)
TcCLB.507211.40	XP_805772.1	Trypanosoma cruzi CL Brener Esmeraldo-like	IMPDH	inosine-5'-monophosphate dehydrogenase	Modeled from 6RFU_A	6RFU_A	0.81	0	AAA36112	0.53	0	(10.787, 87.028, 22.331)	(46, 40, 40)
TcCLB.508387.20	XP_816536.1	Trypanosoma cruzi CL Brener Esmeraldo-like	MTAP	methylthioadenosine phosphorylase	NA	1V4N_A	0.39	7.12793e-42	ACI46030	0.34	4.40886e-57	NA	NA
TcCLB.506773.50	XP_816601.1	Trypanosoma cruzi CL Brener Esmeraldo-like	NB2	nucleobase transporter	NA	5FA8_A	0.07	72.2858	NP_001035751	0.19	7.09414e-14	NA	NA
TcCLB.506203.10	XP_815755.1	Trypanosoma cruzi CL Brener Esmeraldo-like	NT1	nucleoside transporter 1	NA	6LGV_A	0.19	3.57075	XP_006715731	0.31	1.37282e-13	NA	NA
